# Supplementary material for: Subjective and Objective Assessment of the Preferred Rotational Cervical Spine Position in Infants with an Upper Cervical Spine Dysfunction: A Cross-Sectional Study
Source: Children (Basel). 2024 Dec 13;11(12):1515. doi: 10.3390/children11121515 (PMC11675051; doi:10.3390/children11121515)
Supplement: Supplementary file 1 [file children-11-01515-s001.zip]

Archive with 1 entries (1 files):
- children-3336882-supplementary.pdf
